# Supplementary material for: Angiotensin II Promotes SARS-CoV-2 Infection via Upregulation of ACE2 in Human Bronchial Cells
Source: Int J Mol Sci. 2022 May 4;23(9):5125. doi: 10.3390/ijms23095125 (PMC9102833; doi:10.3390/ijms23095125)
Supplement: Supplementary file 1 [file ijms-23-05125-s001.zip]

Archive with 1 entries (1 files):
- ijms-1678598 supplementary.pdf
